# Supplementary material for: Opinion limits study for the multi-selection bounded confidence model
Source: PLoS One. 2019 Jan 23;14(1):e0210745. doi: 10.1371/journal.pone.0210745 (PMC6343907; doi:10.1371/journal.pone.0210745)
Supplement: S1 File — This m-file is to demonstrate the opinion density for the LR model. (ZIP) [file pone.0210745.s001.zip]

Archive with 1 entries (1 files):
- LRdensity.m
