# Supplementary material for: Opinion limits study for the multi-selection bounded confidence model
Source: PLoS One. 2019 Jan 23;14(1):e0210745. doi: 10.1371/journal.pone.0210745 (PMC6343907; doi:10.1371/journal.pone.0210745)
Supplement: S1 File — This m-file is to demonstrate the opinion density for the LR model. (ZIP) [file pone.0210745.s001.zip › LRdensity.m]

function [X,Y,Z,AX,AY,AZ]=LRdensity(n,epsilon,c,alpha,T,N)
%nÊÇ¸öÌå¸öÊý£¬epsilonÊÇÐÅÓòãÐÖµ£¬cÊÇ¸öÌåÑ¡ÔñÊýÄ¿£¬alphaÊÇÆ«ºÃÏµÊý£¬TÊÇÖÕÖ¹Ê±¿Ì
%n=30,epsilon=0.02,c=4,alpha=0.4,T=100000,N=100;
X=zeros(n,T);
Y=zeros(n,T);
Z=zeros(n,T);
AX=zeros(N,200); %%LR
AY=zeros(N,200); %%gossip
AZ=zeros(N,200); %%bounded-confidence
for zeta=1:200
 for k=1:N
    X(:,1)=rand(n,1);
    Y(:,1)=X(:,1);
    Z(:,1)=X(:,1);
 for t=2:T
     for i=1:n
         s=0;
         Ver=randperm(n,c);
         for j=1:c
             s=s+X(Ver(j),t-1);
         end
         s=s/c;
         if abs(s-X(i,t-1))<=epsilon
             X(i,t)=alpha*X(i,t-1)+(1-alpha)*s;
         else
             X(i,t)=X(i,t-1);
         end         
     end
 end
 for t=2:floor(T/100)
     for i=1:n
          l=ceil(n*rand);
         Y(i,t)=(1-alpha)*Y(i,t-1)+alpha*Y(l,t-1);
         if abs(Z(l,t-1)-Z(i,t-1))<=epsilon
             Z(i,t)=(1-alpha)*Z(i,t-1)+alpha*Z(l,t-1);
         else
             Z(i,t)=Z(i,t-1);
         end
     end
 end
 for t=floor(T/100)+1:T
     for i=1:n
         Y(i,t)=Y(i,t-1);
         Z(i,t)=Z(i,t-1);
     end
 end
 %for i=1:n
 i=1;
     for k=1:N
         if (X(i,T)>(k-1)/N)&&(X(i,T)<=k/N)
            AX(k,zeta)=AX(k,zeta)+1;
         end
         if (Y(i,T)>(k-1)/N)&&(Y(i,T)<=k/N)
            AY(k,zeta)=AY(k,zeta)+1;
         end
         if (Z(i,T)>(k-1)/N)&&(Z(i,T)<=k/N)
            AZ(k,zeta)=AZ(k,zeta)+1;
         end
      end
    %end
  end
end
for i=1:N
    AX(i,1)=sum(AX(i,:))/200;
    AY(i,1)=sum(AY(i,:))/200;
    AZ(i,1)=sum(AZ(i,:))/200;
end
AX(:,1)=AX(:,1)./(N);AY(:,1)=AY(:,1)./(N);AZ(:,1)=AZ(:,1)./(N);

subplot(1,3,1);
plot(0:1/N:(N-1)/N,AY(:,1))
title('Gossip model')
xlabel('opinion values')

subplot(1,3,2);
plot(0:1/N:(N-1)/N,AX(:,1))
title('Lang-range model')
xlabel('opinion values')
ylabel('probability density')

subplot(1,3,3);
plot(0:1/N:(N-1)/N,AZ(:,1))
title('Bounded-confidence model')
xlabel('opinion values')
