# Supplementary material for: Opinion limits study for the multi-selection bounded confidence model
Source: PLoS One. 2019 Jan 23;14(1):e0210745. doi: 10.1371/journal.pone.0210745 (PMC6343907; doi:10.1371/journal.pone.0210745)
Supplement: S2 File — This m-file is to simulation the LR model and judge whether opinions reach polarization at the termination time. (ZIP) [file pone.0210745.s002.zip]

Archive with 1 entries (1 files):
- LRdynamic.m
