# Supplementary material for: Opinion limits study for the multi-selection bounded confidence model
Source: PLoS One. 2019 Jan 23;14(1):e0210745. doi: 10.1371/journal.pone.0210745 (PMC6343907; doi:10.1371/journal.pone.0210745)
Supplement: S2 File — This m-file is to simulation the LR model and judge whether opinions reach polarization at the termination time. (ZIP) [file pone.0210745.s002.zip › LRdynamic.m]

function wor=LRdynamic(n,epsilon,c,delta,T)
%n=10,epsilon=0.2;delta=0.4,c=5;T=10000;
X=zeros(n,T);
for i=1:n
    X(i,1)=rand;
end
for t=2:T
    for i=1:n
        s=0;
        Ver=randperm(n,c);
        for j=1:c
            s=s+X(Ver(j),t-1);
        end
        s=s/c;
        if abs(X(i,t-1)-s)<=epsilon
            X(i,t)=(1-delta)*X(i,t-1)+delta*s;
        else
            X(i,t)=X(i,t-1);
        end
    end
end
wor=0;
Delta=max(X(:,T))-min(X(:,T));
if Delta<c*epsilon
    wor=1;
end
Del2=sort(X(:,T));
W=zeros(1,n-1);
for i=1:n-1
    W(i)=Del2(i+1)-Del2(i);
end
for i=1:n-1
    if (W(i)>c*epsilon)&&(Del2(i)-Del2(1)<epsilon)&&(Del2(n)-Del2(i+1)<epsilon)
        wor=2;
    end
end


%plot(X')
