# Supplementary material for: Opinion limits study for the multi-selection bounded confidence model
Source: PLoS One. 2019 Jan 23;14(1):e0210745. doi: 10.1371/journal.pone.0210745 (PMC6343907; doi:10.1371/journal.pone.0210745)
Supplement: S3 File — This m-file is to estimate the proportion of the polarization events given one certain parameters. (ZIP) [file pone.0210745.s003.zip › Polarize.m]

function z=Polarize(n,c,alpha,epsilon,T)
Pol=zeros(1,100);
D=zeros(1,100);
for i=1:100
    [m,X]=tuberbound(n,epsilon,c,alpha,T);
    Se=sort(X(:,T));
    for j=1:n-1
        if (Se(j+1)-Se(j)>epsilon)&&(m-(Se(j+1)-Se(j))<epsilon)
            Pol(i)=1;
        end
    end
end
z=sum(Pol)/100;
    
