# Supplementary material for: Opinion limits study for the multi-selection bounded confidence model
Source: PLoS One. 2019 Jan 23;14(1):e0210745. doi: 10.1371/journal.pone.0210745 (PMC6343907; doi:10.1371/journal.pone.0210745)
Supplement: S4 File — This m-file is to estimate the proportions of the polarization events comparing different parameters. (ZIP) [file pone.0210745.s004.zip › Polgraph.m]

function Polgraph(n,alpha,T)
Q=[1,3,5,7,9];
epsilon=0:0.01:0.3;
K=length(epsilon);
Z=zeros(5,K);
for i=1:K
    Z(1,i)=Polarize(n,Q(1),alpha,epsilon(i),T);
    Z(2,i)=Polarize(n,Q(2),alpha,epsilon(i),T);
    Z(3,i)=Polarize(n,Q(3),alpha,epsilon(i),T);
    Z(4,i)=Polarize(n,Q(4),alpha,epsilon(i),T);
    Z(5,i)=Polarize(n,Q(5),alpha,epsilon(i),T);
end
hold on
plot(epsilon,Z(1,:),'r')
plot(epsilon,Z(2,:),'b')
plot(epsilon,Z(3,:),'g')
plot(epsilon,Z(4,:),'k')
plot(epsilon,Z(5,:),'k-')
hold off
