# Supplementary material for: Opinion limits study for the multi-selection bounded confidence model
Source: PLoS One. 2019 Jan 23;14(1):e0210745. doi: 10.1371/journal.pone.0210745 (PMC6343907; doi:10.1371/journal.pone.0210745)
Supplement: S5 File — This m-file calculates the proportion of the polarization events. (ZIP) [file pone.0210745.s005.zip › rateLRdynamic.m]

function [W,Z]=rateLRdynamic(n,c,delta,T)
%n=10;delta=0.4,c=5;T=10000;
X=0.01:0.01:0.2;
Y=zeros(100,length(X));
H=zeros(100,length(X));
for s=1:100
   for ep=0.01:0.01:0.2
       if LRdynamic(n,ep,c,delta,T)==2
        Y(s,ceil(ep*100))=1;
       end
       if LRdynamic(n,ep,c,delta,T)==1
        H(s,ceil(ep*100))=1;
       end
   end
end
W=zeros(1,length(X));
Z=zeros(1,length(X));
for j=1:20
        Z(j)=sum(Y(:,j))/100;
end
for j=1:20
        W(j)=sum(H(:,j))/100;
end
plot(X,W)
    
