# Supplementary material for: Opinion limits study for the multi-selection bounded confidence model
Source: PLoS One. 2019 Jan 23;14(1):e0210745. doi: 10.1371/journal.pone.0210745 (PMC6343907; doi:10.1371/journal.pone.0210745)
Supplement: S6 File — This m-file calculates the opinion range at the termination time for the LR model. (ZIP) [file pone.0210745.s006.zip › tuberbound.m]

function [m,X]=tuberbound(n,epsilon,c,alpha,T)
X=zeros(n,T);
X(:,1)=rand(n,1);
for t=2:T
    for i=1:n
        s=0;
        Ver=randperm(n,c);
        for j=1:c
            s=s+X(Ver(j),t-1);
        end
        s=s/c;
        if abs(s-X(i,t-1))<=epsilon
            X(i,t)=alpha*X(i,t-1)+(1-alpha)*s;
        else
            X(i,t)=X(i,t-1);
        end
    end
end

m=max(X(:,T))-min(X(:,T));
            
